# Supplementary material for: Gastroprotective Effect of Anisomeles indica on Aspirin-Induced Gastric Ulcer in Mice
Source: Antioxidants (Basel). 2022 Nov 24;11(12):2327. doi: 10.3390/antiox11122327 (PMC9774812; doi:10.3390/antiox11122327)
Supplement: Supplementary file 1 [file antioxidants-11-02327-s001.zip]

Archive with 1 entries (1 files):
- antioxidants-1957892-supplementary.pdf
